# Supplementary material for: Genetic ancestry superpopulations show distinct prevalence and outcomes across pediatric central nervous system tumors from the Pediatric Brain Tumor Atlas and Pediatric Neuro-Oncology Consortium
Source: Neuro Oncol. 2025 Jan 23;27(5):1356–71. doi: 10.1093/neuonc/noaf017 (PMC12187462; doi:10.1093/neuonc/noaf017)
Supplement: noaf017_suppl_Supplementary_Table_S3 [file noaf017_suppl_supplementary_table_s3.xlsx]

## Sheet: TableS3A.Cohort
Table S3A. Demographic and Clinical Feature Distribution, full cohort
	AFR	AMR	EAS	EUR	SAS	p
Number Cohort	153 (10.5%)	222 (15.3%)	67 (4.6%)	968 (66.7%)	42 (2.9%)
Reported Gender						0.58
Female	76 (49.7%)	97 (43.7%)	33 (49.3%)	401 (41.4%)	17 (40.5%)
Male	76 (49.7%)	123 (55.4%)	33 (49.3%)	549 (56.7%)	25 (59.5%)
Unknown	1 (0.7%)	2 (0.9%)	1 (1.5%)	18 (1.9%)	--
Reported Race						9.999e-05
American Indian or Alaska Native	--	2 (0.9%)	--	1 (0.1%)	3 (7.1%)
Asian	--	3 (1.4%)	39 (58.2%)	1 (0.1%)	14 (33.3%)
Black or African American	125 (81.7%)	10 (4.5%)	--	3 (0.3%)	--
More Than One Race	4 (2.6%)	6 (2.7%)	6 (9%)	4 (0.4%)	2 (4.8%)
Native Hawaiian or Other Pacific Islander	--	2 (0.9%)	4 (6%)	--	--
Other/Unknown Race	19 (12.4%)	146 (65.8%)	11 (16.4%)	107 (11.1%)	21 (50%)
White	5 (3.3%)	53 (23.9%)	7 (10.4%)	852 (88%)	2 (4.8%)
Reported Ethnicity						9.999e-05
Hispanic or Latino	12 (7.8%)	153 (68.9%)	5 (7.5%)	18 (1.9%)	--
Not Hispanic or Latino	134 (87.6%)	57 (25.7%)	57 (85.1%)	891 (92%)	40 (95.2%)
Unknown	7 (4.6%)	12 (5.4%)	5 (7.5%)	59 (6.1%)	2 (4.8%)
Cancer Group						9.999e-05
ATRT	11 (7.2%)	10 (4.5%)	1 (1.5%)	26 (2.7%)	--
Choroid plexus tumor	--	4 (1.8%)	2 (3%)	25 (2.6%)	--
Craniopharyngioma	12 (7.8%)	10 (4.5%)	1 (1.5%)	40 (4.1%)	3 (7.1%)
DIPG or DMG	9 (5.9%)	27 (12.2%)	6 (9%)	63 (6.5%)	5 (11.9%)
Ependymoma	12 (7.8%)	16 (7.2%)	8 (11.9%)	79 (8.2%)	1 (2.4%)
Germ cell tumor	2 (1.3%)	4 (1.8%)	4 (6%)	13 (1.3%)	--
Low-grade glioma	41 (26.8%)	46 (20.7%)	12 (17.9%)	275 (28.4%)	9 (21.4%)
Medulloblastoma	12 (7.8%)	30 (13.5%)	13 (19.4%)	121 (12.5%)	3 (7.1%)
Meningioma	10 (6.5%)	6 (2.7%)	3 (4.5%)	20 (2.1%)	2 (4.8%)
Mesenchymal tumor	3 (2%)	7 (3.2%)	3 (4.5%)	29 (3%)	3 (7.1%)
Mixed neuronal-glial tumor	11 (7.2%)	11 (5%)	2 (3%)	93 (9.6%)	6 (14.3%)
Neurofibroma plexiform	3 (2%)	3 (1.4%)	--	11 (1.1%)	1 (2.4%)
Non-neoplastic tumor	7 (4.6%)	10 (4.5%)	1 (1.5%)	37 (3.8%)	--
Oligodendroglioma	2 (1.3%)	4 (1.8%)	2 (3%)	25 (2.6%)	1 (2.4%)
Other CNS embryonal tumor	2 (1.3%)	5 (2.3%)	--	7 (0.7%)	2 (4.8%)
Other high-grade glioma	6 (3.9%)	13 (5.9%)	6 (9%)	57 (5.9%)	2 (4.8%)
Other tumor	7 (4.6%)	13 (5.9%)	2 (3%)	32 (3.3%)	--
Schwannoma	3 (2%)	3 (1.4%)	1 (1.5%)	15 (1.5%)	4 (9.5%)
Extent of Tumor Resection						0.14
Biopsy only	6 (3.9%)	20 (9%)	6 (9%)	54 (5.6%)	1 (2.4%)
Gross/Near total resection	90 (58.8%)	128 (57.7%)	49 (73.1%)	582 (60.1%)	23 (54.8%)
Partial resection	42 (27.5%)	51 (23%)	7 (10.4%)	235 (24.3%)	13 (31%)
Unavailable	15 (9.8%)	23 (10.4%)	5 (7.5%)	97 (10%)	5 (11.9%)
Median age at diagnosis, years	8.2	7.46	8.74	8.84	8.09	0.04
Median age at chemo start, years	7.3	6.7	6.2	8.22	4	0.26
Median age at radiation start, years	8.46	7.68	8.31	9.24	9.55	0.6

## Sheet: TableS3B.LGG
Table S3B. Demographic and Clinical Feature Distribution, pediatric low-grade glioma
	AFR	AMR	EAS	EUR	SAS	p
Number Cohort	41 (10.7%)	46 (12%)	12 (3.1%)	275 (71.8%)	9 (2.3%)
Reported Gender						0.59534
Female	21 (51.2%)	22 (47.8%)	7 (58.3%)	119 (43.3%)	2 (22.2%)
Male	20 (48.8%)	24 (52.2%)	5 (41.7%)	155 (56.4%)	7 (77.8%)
Unknown	--	--	--	1 (0.4%)	--
Reported Race						0.0001
American Indian or Alaska Native	--	--	--	--	2 (22.2%)
Asian	--	--	8 (66.7%)	1 (0.4%)	2 (22.2%)
Black or African American	34 (82.9%)	4 (8.7%)	--	1 (0.4%)	--
More Than One Race	--	1 (2.2%)	2 (16.7%)	1 (0.4%)	--
Native Hawaiian or Other Pacific Islander	--	--	--	--	--
Other/Unknown Race	5 (12.2%)	30 (65.2%)	1 (8.3%)	24 (8.7%)	5 (55.6%)
White	2 (4.9%)	11 (23.9%)	1 (8.3%)	248 (90.2%)	--
Reported Ethnicity						0.0001
Hispanic or Latino	5 (12.2%)	33 (71.7%)	--	7 (2.5%)	--
Not Hispanic or Latino	34 (82.9%)	12 (26.1%)	11 (91.7%)	262 (95.3%)	8 (88.9%)
Unknown	2 (4.9%)	1 (2.2%)	1 (8.3%)	6 (2.2%)	1 (11.1%)
Molecular Subtype						0.06
LGG, BRAF fusion	24 (58.5%)	24 (52.2%)	3 (25%)	116 (42.2%)	5 (55.6%)
LGG, BRAF V600E	2 (4.9%)	3 (6.5%)	2 (16.7%)	34 (12.4%)	1 (11.1%)
LGG, Other alteration	6 (14.6%)	9 (19.6%)	1 (8.3%)	69 (25.1%)	1 (11.1%)
LGG, To be classified	1 (2.4%)	4 (8.7%)	3 (25%)	34 (12.4%)	1 (11.1%)
LGG, WT	6 (14.6%)	4 (8.7%)	2 (16.7%)	18 (6.5%)	1 (11.1%)
SEGA	2 (4.9%)	2 (4.3%)	1 (8.3%)	4 (1.5%)	--
Extent of Tumor Resection						0.78
Biopsy only	2 (4.9%)	5 (10.9%)	2 (16.7%)	14 (5.1%)	--
Gross/Near total resection	26 (63.4%)	27 (58.7%)	8 (66.7%)	180 (65.5%)	5 (55.6%)
Partial resection	12 (29.3%)	13 (28.3%)	2 (16.7%)	74 (26.9%)	4 (44.4%)
Unavailable	1 (2.4%)	1 (2.2%)	--	7 (2.5%)	--
Median age at diagnosis, years	8.2	6.05	10.62	8.05	3.72	0.217969
Median age at chemo start, years	3.82	7.65	4.42	7.59	1.48	0.0438763
Median age at radiation start, years	11.8	17.92	15.35	13.05	--	0.857687

## Sheet: TableS3C.NNT
Table S3C. Demographic and Clinical Feature Distribution, non-neoplastic tumors
	AFR	AMR	EAS	EUR	SAS	p
Number Cohort	7 (12.7%)	10 (18.2%)	1 (1.8%)	37 (67.3%)	--
Reported Gender						0.909309
Female	3 (42.9%)	4 (40%)	1 (100%)	17 (45.9%)	--
Male	4 (57.1%)	6 (60%)	--	20 (54.1%)	--
Unknown	--	--	--	--	--
Reported Race						0.0001
American Indian or Alaska Native	--	--	--	--	--
Asian	--	--	--	--	--
Black or African American	6 (85.7%)	1 (10%)	--	1 (2.7%)	--
More Than One Race	--	--	--	--	--
Native Hawaiian or Other Pacific Islander	--	--	--	--	--
Other/Unknown Race	1 (14.3%)	7 (70%)	--	--	--
White	--	2 (20%)	--	36 (97.3%)	--
Reported Ethnicity						0.0002
Hispanic or Latino	--	7 (70%)	--	1 (2.7%)	--
Not Hispanic or Latino	6 (85.7%)	3 (30%)	1 (100%)	34 (91.9%)	--
Unknown	1 (14.3%)	--	--	2 (5.4%)	--
Extent of Tumor Resection						0.854215
Biopsy only	--	--	--	2 (5.4%)	--
Gross/Near total resection	5 (71.4%)	8 (80%)	1 (100%)	25 (67.6%)	--
Partial resection	1 (14.3%)	2 (20%)	--	9 (24.3%)	--
Unavailable	1 (14.3%)	--	--	1 (2.7%)	--
Median age at diagnosis, years	15.39	13.81	15.46	8.37	--	0.563235
Median age at chemo start, years	--	--	--	--	--	--
Median age at radiation start, years	--	--	--	--	--	--

## Sheet: TableS3D.GNT
Table S3D. Demographic and Clinical Feature Distribution, mixed neuronal-glial tumors
	AFR	AMR	EAS	EUR	SAS	p
Number Cohort	11 (8.9%)	11 (8.9%)	2 (1.6%)	93 (75.6%)	6 (4.9%)
Reported Gender						0.188781
Female	6 (54.5%)	4 (36.4%)	2 (100%)	34 (36.6%)	4 (66.7%)
Male	5 (45.5%)	7 (63.6%)	--	59 (63.4%)	2 (33.3%)
Unknown	--	--	--	--	--
Reported Race						0.0001
American Indian or Alaska Native	--	--	--	1 (1.1%)	1 (16.7%)
Asian	--	--	1 (50%)	--	2 (33.3%)
Black or African American	10 (90.9%)	1 (9.1%)	--	--	--
More Than One Race	--	--	--	--	--
Native Hawaiian or Other Pacific Islander	--	--	1 (50%)	--	--
Other/Unknown Race	--	8 (72.7%)	--	8 (8.6%)	2 (33.3%)
White	1 (9.1%)	2 (18.2%)	--	84 (90.3%)	1 (16.7%)
Reported Ethnicity						0.0001
Hispanic or Latino	--	9 (81.8%)	--	1 (1.1%)	--
Not Hispanic or Latino	11 (100%)	2 (18.2%)	2 (100%)	88 (94.6%)	6 (100%)
Unknown	--	--	--	4 (4.3%)	--
Molecular Subtype						0.530447
GNG, To be classified	--	1 (9.1%)	--	2 (2.2%)	--
GNG/GNT, BRAF fusion	--	1 (9.1%)	--	5 (5.4%)	--
GNG/GNT, BRAF V600E	4 (36.4%)	4 (36.4%)	1 (50%)	22 (23.7%)	1 (16.7%)
GNG/GNT, Other alteration	6 (54.5%)	4 (36.4%)	--	47 (50.5%)	5 (83.3%)
GNG/GNT, WT	1 (9.1%)	--	1 (50%)	15 (16.1%)	--
GNT, To be classified	--	1 (9.1%)	--	2 (2.2%)	--
Extent of Tumor Resection						0.69753
Biopsy only	--	1 (9.1%)	--	2 (2.2%)	--
Gross/Near total resection	7 (63.6%)	8 (72.7%)	2 (100%)	69 (74.2%)	6 (100%)
Partial resection	4 (36.4%)	2 (18.2%)	--	20 (21.5%)	--
Unavailable	--	--	--	2 (2.2%)	--
Median age at diagnosis, years	9.51	10.61	17.11	10.29	6.68	0.314239
Median age at chemo start, years	14.28	7.21	#N/A	10.09	13.34	0.799042
Median age at radiation start, years	5.78	#N/A	#N/A	17.4	16.88	0.287436

## Sheet: TableS3E.Medulloblastoma
Table S3E. Demographic and Clinical Feature Distribution, mixed neuronal-glial tumors
	AFR	AMR	EAS	EUR	SAS	p
Number Cohort	12 (6.7%)	30 (16.8%)	13 (7.3%)	121 (67.6%)	3 (1.7%)
Reported Gender						0.780622
Female	4 (33.3%)	10 (33.3%)	6 (46.2%)	45 (37.2%)	2 (66.7%)
Male	8 (66.7%)	20 (66.7%)	7 (53.8%)	76 (62.8%)	1 (33.3%)
Unknown	--	--	--	--	--
Reported Race						0.0001
American Indian or Alaska Native	--	1 (3.3%)	--	--	--
Asian	--	--	7 (53.8%)	--	1 (33.3%)
Black or African American	11 (91.7%)	--	--	--	--
More Than One Race	--	1 (3.3%)	1 (7.7%)	2 (1.7%)	--
Native Hawaiian or Other Pacific Islander	--	--	--	--	--
Other/Unknown Race	1 (8.3%)	22 (73.3%)	2 (15.4%)	11 (9.1%)	2 (66.7%)
White	--	6 (20%)	3 (23.1%)	108 (89.3%)	--
Reported Ethnicity						0.0001
Hispanic or Latino	--	25 (83.3%)	1 (7.7%)	2 (1.7%)	--
Not Hispanic or Latino	11 (91.7%)	5 (16.7%)	11 (84.6%)	117 (96.7%)	3 (100%)
Unknown	1 (8.3%)	--	1 (7.7%)	2 (1.7%)	--
Molecular Subtype						0.46
MB, Group3	1 (8.3%)	8 (26.7%)	3 (23.1%)	25 (20.7%)	--
MB, Group4	6 (50%)	9 (30%)	6 (46.2%)	53 (43.8%)	2 (66.7%)
MB, SHH	3 (25%)	9 (30%)	2 (15.4%)	24 (19.8%)	--
MB, To be classified	1 (8.3%)	3 (10%)	1 (7.7%)	3 (2.5%)	--
MB, WNT	1 (8.3%)	1 (3.3%)	1 (7.7%)	16 (13.2%)	1 (33.3%)
Extent of Tumor Resection						0.68
Gross/Near total resection	9 (75%)	22 (73.3%)	11 (84.6%)	86 (71.1%)	1 (33.3%)
Partial resection	3 (25%)	7 (23.3%)	2 (15.4%)	33 (27.3%)	2 (66.7%)
Unavailable	--	1 (3.3%)	--	2 (1.7%)	--
Median age at diagnosis, years	6.65	9.04	7.72	8.93	10	0.890643
Median age at chemo start, years	6.14	9.36	7.84	8.97	10.11	0.896099
Median age at radiation start, years	6.72	9.31	7.89	9.47	10.08	0.9174

## Sheet: TableS3F.Schwannoma
Table S3F. Demographic and Clinical Feature Distribution, medulloblastoma
	AFR	AMR	EAS	EUR	SAS	p
Number Cohort	3 (12%)	3 (12%)	1 (4%)	14 (56%)	4 (16%)
Reported Gender						0.806619
Female	1 (33.3%)	2 (66.7%)	--	5 (33.3%)	2 (50%)
Male	2 (66.7%)	1 (33.3%)	1 (100%)	10 (66.7%)	2 (50%)
Unknown	--	--	--	--	--
Reported Race						0.0001
American Indian or Alaska Native	--	--	--	--	--
Asian	--	--	--	--	2 (50%)
Black or African American	2 (66.7%)	1 (33.3%)	--	--	--
More Than One Race	1 (33.3%)	--	--	--	--
Native Hawaiian or Other Pacific Islander	--	--	1 (100%)	--	--
Other/Unknown Race	--	1 (33.3%)	--	--	2 (50%)
White	--	1 (33.3%)	--	14 (100%)	--
Reported Ethnicity						0.49785
Hispanic or Latino	--	1 (33.3%)	--	--	--
Not Hispanic or Latino	3 (100%)	2 (66.7%)	1 (100%)	13 (86.7%)	4 (100%)
Unknown	--	--	--	2 (13.3%)	--
Extent of Tumor Resection						0.846115
Biopsy only	--	--	--	2 (13.3%)	--
Gross/Near total resection	3 (100%)	1 (33.3%)	1 (100%)	8 (53.3%)	2 (50%)
Partial resection	--	2 (66.7%)	--	3 (20%)	2 (50%)
Unavailable	--	--	--	2 (13.3%)	--
Median age at diagnosis, years	18.66	7.79	13.03	16.1	16.93	0.367227
Median age at chemo start, years	--	19.39	--	15.19	--	0.318401
Median age at radiation start, years	--	19.37	--	13.03	--	0.0419697

## Sheet: TableS3G.Mesenchymal tumor
Table S3G. Demographic and Clinical Feature Distribution, mesenchymal tumors
	AFR	AMR	EAS	EUR	SAS	p
Number Cohort	3 (6.7%)	7 (15.6%)	3 (6.7%)	29 (64.4%)	3 (6.7%)
Reported Gender						0.131387
Female	3 (100%)	1 (14.3%)	2 (66.7%)	15 (51.7%)	1 (33.3%)
Male	--	6 (85.7%)	1 (33.3%)	14 (48.3%)	2 (66.7%)
Unknown	--	--	--	--	--
Reported Race						0.0002
American Indian or Alaska Native	--	--	--	--	--
Asian	--	--	1 (33.3%)	--	--
Black or African American	1 (33.3%)	--	--	--	--
More Than One Race	--	--	--	--	--
Native Hawaiian or Other Pacific Islander	--	--	--	--	--
Other/Unknown Race	1 (33.3%)	5 (71.4%)	--	2 (6.9%)	3 (100%)
White	1 (33.3%)	2 (28.6%)	2 (66.7%)	27 (93.1%)	--
Reported Ethnicity						0.0001
Hispanic or Latino	--	6 (85.7%)	--	1 (3.4%)	--
Not Hispanic or Latino	3 (100%)	1 (14.3%)	3 (100%)	27 (93.1%)	3 (100%)
Unknown	--	--	--	1 (3.4%)	--
Cancer Group						0.0231977
Chondromyxoid fibroma	1 (33.3%)	--	--	--	--
Chordoma	--	--	--	5 (17.2%)	1 (33.3%)
Ewing sarcoma	--	1 (14.3%)	--	12 (41.4%)	1 (33.3%)
Chondromyxoid fibroma	--	1 (14.3%)	1 (33.3%)	6 (20.7%)	--
Inflammatory Myofibroblastic Tumor	1 (33.3%)	1 (14.3%)	--	--	--
Mesenchymal tumor	--	--	1 (33.3%)	--	--
Sarcoma	1 (33.3%)	4 (57.1%)	1 (33.3%)	6 (20.7%)	1 (33.3%)
Extent of Tumor Resection						0.487451
Biopsy only	1 (33.3%)	--	--	4 (13.8%)	--
Gross/Near total resection	2 (66.7%)	6 (85.7%)	3 (100%)	13 (44.8%)	3 (100%)
Partial resection	--	1 (14.3%)	--	11 (37.9%)	--
Unavailable	--	--	--	1 (3.4%)	--
Median age at diagnosis, years	12.82	9.71	11.25	12.39	4.99	0.639587
Median age at chemo start, years	12.87	6.08	11.04	8.21	2.88	0.758449
Median age at radiation start, years	13.44	6.67	12.17	8.29	5.09	0.588256

## Sheet: TableS3H.Germ cell tumor
Table S3H. Demographic and Clinical Feature Distribution, germ cell tumors
	AFR	AMR	EAS	EUR	SAS	p
Number Cohort	2 (8.7%)	4 (17.4%)	4 (17.4%)	13 (56.5%)	--
Reported Gender						0.608239
Female	1 (50%)	1 (25%)	--	3 (23.1%)	--
Male	1 (50%)	3 (75%)	4 (100%)	10 (76.9%)	--
Unknown	--	--	--	--	--
Reported Race						0.0001
American Indian or Alaska Native	--	--	--	--	--
Asian	--	--	2 (50%)	--	--
Black or African American	2 (100%)	--	--	--	--
More Than One Race	--	--	1 (25%)	--	--
Native Hawaiian or Other Pacific Islander	--	--	--	--	--
Other/Unknown Race	--	3 (75%)	1 (25%)	3 (23.1%)	--
White	--	1 (25%)	--	10 (76.9%)	--
Reported Ethnicity						0.00849915
Hispanic or Latino	--	3 (75%)	--	--	--
Not Hispanic or Latino	2 (100%)	1 (25%)	4 (100%)	13 (100%)	--
Unknown	--	--	--	--	--
Cancer Group						0.859714
Germinoma	--	1 (25%)	--	4 (30.8%)	--
Mixed germ cell tumor	--	--	1 (25%)	2 (15.4%)	--
Teratoma	2 (100%)	2 (50%)	2 (50%)	6 (46.2%)	--
Other	--	1 (25%)	1 (25%)	1 (7.7%)	--
Extent of Tumor Resection						0.279272
Biopsy only	--	--	--	2 (15.4%)	--
Gross/Near total resection	--	2 (50%)	4 (100%)	7 (53.8%)	--
Partial resection	2 (100%)	2 (50%)	--	4 (30.8%)	--
Unavailable	--	--	--	--	--
Median age at diagnosis, years	11.03	8.81	12.71	10.34	--	0.938442
Median age at chemo start, years	21.34	13.73	17.63	11.77	--	0.344188
Median age at radiation start, years	21.85	12.6	19.02	12.23	--	0.272306

## Sheet: TableS3I.Craniopharyngioma
Table S3I. Demographic and Clinical Feature Distribution, craniopharyngiomas
	AFR	AMR	EAS	EUR	SAS	p
Number Cohort	12 (18.2%)	10 (15.2%)	1 (1.5%)	40 (60.6%)	3 (4.5%)
Reported Gender						0.745125
Female	5 (41.7%)	3 (30%)	1 (100%)	13 (32.5%)	1 (33.3%)
Male	7 (58.3%)	7 (70%)	--	27 (67.5%)	2 (66.7%)
Unknown	--	--	--	--	--
Reported Race						0.0001
American Indian or Alaska Native	--	--	--	--	--
Asian	--	--	--	--	1 (25%)
Black or African American	9 (75%)	--	--	--	--
More Than One Race	--	--	--	--	--
Native Hawaiian or Other Pacific Islander	--	--	--	--	--
Other/Unknown Race	2 (16.7%)	6 (60%)	1 (100%)	6 (15%)	1 (33.3%)
White	1 (8.3%)	4 (40%)	--	34 (85%)	1 (25%)
Reported Ethnicity						0.00559944
Hispanic or Latino	2 (16.7%)	3 (30%)	1 (100%)	1 (2.5%)	--
Not Hispanic or Latino	10 (83.3%)	7 (70%)	--	39 (97.5%)	3 (100%)
Unknown	--	--	--	--	--
Extent of Tumor Resection						0.551045
Biopsy only	--	1 (10%)	--	--	--
Gross/Near total resection	8 (66.7%)	7 (70%)	1 (100%)	32 (80%)	3 (100%)
Partial resection	4 (33.3%)	2 (20%)	--	6 (15%)	--
Unavailable	--	--	--	2 (5%)	--
Median age at diagnosis, years	8.1	6.87	9.51	7.03	8.2	0.983065
Median age at chemo start, years	--	11.17	13.08	14.74	--	0.905397
Median age at radiation start, years	9.7	10.62	9.64	9.74	11.59	0.981986

## Sheet: TableS3J.Other tumor
Table S3J. Demographic and Clinical Feature Distribution, other tumors
	AFR	AMR	EAS	EUR	SAS	p
Number Cohort	6 (12.2%)	12 (24.5%)	2 (4.1%)	29 (59.2%)	--
Reported Gender						0.0439956
Female	2 (28.6%)	9 (69.2%)	2 (100%)	11 (34.4%)	--
Male	5 (71.4%)	4 (30.8%)	--	21 (65.6%)	--
Unknown	--	--	--	--	--
Reported Race						0.0001
American Indian or Alaska Native	--	--	--	--	--
Asian	--	--	2 (100%)	--	--
Black or African American	4 (66.7%)	--	--	--	--
More Than One Race	1 (16.7%)	--	--	--	--
Native Hawaiian or Other Pacific Islander	--	--	--	--	--
Other/Unknown Race	1 (16.7%)	11 (91.7%)	--	3 (10.3%)	--
White	--	1 (8.3%)	--	26 (89.7%)	--
Reported Ethnicity						0.0006
Hispanic or Latino	1 (16.7%)	8 (66.7%)	--	1 (3.4%)	--
Not Hispanic or Latino	5 (83.3%)	4 (33.3%)	2 (100%)	25 (86.2%)	--
Unknown	--	--	--	3 (10.3%)	--
Extent of Tumor Resection						0.99
Biopsy only	1 (16.7%)	2 (16.7%)	--	3 (10.3%)	--
Gross/Near total resection	4 (66.7%)	7 (58.3%)	2 (100%)	16 (55.2%)	--
Partial resection	1 (16.7%)	3 (25%)	--	8 (27.6%)	--
Unavailable	--	--	--	2 (6.9%)	--
Median age at diagnosis, years	9.57	4.2	8.36	6.57	--	0.660988
Median age at chemo start, years	6.7	4.68	2.21	4.72	--	0.555139
Median age at radiation start, years	6.59	8.66	3.05	6.61	--	0.655967

[truncated: 7 more sheets: TableS3K.Ependymoma, TableS3L.DIPG or DMG, TableS3M.ATRT, TableS3N.high-grade glioma, TableS3O.Meningioma, TableS3P.neurofibroma plexiform, TableS3Q.Oligodendroglioma]
